# Supplementary material for: A novel protein encoded by circUBE4B promotes progression of esophageal squamous cell carcinoma by augmenting MAPK/ERK signaling
Source: Cell Death Dis. 2023 Jun 1;14(6):346. doi: 10.1038/s41419-023-05865-2 (PMC10235080; doi:10.1038/s41419-023-05865-2)
Supplement: Supplementary file 2 — Supplementary Material 1 [file 41419_2023_5865_MOESM2_ESM.xlsx]

## Sheet: F024590
	Reference	PepCount	UniquePepCount	CoverPercent	MW
	FileScan	Sequence	MH+	Diff(MH+)	Charge
$1-1	GN=MYH9	201	120	0.5974	226530
$2-1	GN=MYH9	180	109	0.5288	226515
$3-1	GN=MYH10	90	75	0.4044	228996
$4-1	GN=DSP	44	43	0.1331	331770
$5-1	GN=PLEC	41	41	0.0963	531784
$6-1	GN=MYH14	43	37	0.213	227868
$7-1	HUMAN Junction plakoglobin	59	29	0.4902	62615.3
$8-1	GN=ACTN4	30	27	0.3622	104853
$9-1	HUMAN Albumin (Fragment)	28	25	0.306	66530.6
$10-1	GN=MAPK1	21	18	0.4606	41389.2
$11-1	GN=HEL-S-103	29	24	0.4368	70051.4
$12-1	GN=HSP90AB1	27	24	0.3743	83263.2
$13-1	GN=ACTN1	27	24	0.2937	103056
$14-1	GN=HEL-S-30	26	21	0.4576	57936.2
$15-1	HUMAN Epididymis secretory sperm binding protein	24	21	0.3419	74138.6
$16-1	GN=HEL-S-124m	24	21	0.3402	73778.8
$17-1	GN=TMOD3	23	21	0.6278	39594.3
$18-1	GN=TPM3	23	21	0.6411	29032.3
$19-1	GN=ACTG1	95	20	0.6213	41792.4
$20-1	HUMAN Beta actin variant (Fragment)	95	20	0.6213	41720.2
$21-1	GN=HSPD1	29	20	0.4482	60679.5
$22-1	GN=MYH11	27	20	0.0991	234234
$23-1	GN=ANXA2	22	20	0.5546	38603.6
$24-1	GN=HEL-S-72p	23	19	0.3266	70897.2
$25-1	GN=ACTB	83	18	0.6054	37340.4
$26-1	GN=HEL-S-271	22	17	0.4178	56559.2
$27-1	GN=HEL-S-68p	20	17	0.4844	44614.2
$28-1	GN=EL52	19	16	0.2445	84658.7
$29-1	GN=SPTAN1	17	16	0.0883	282833
$30-1	GN=ATP5F1A	16	16	0.311	59749.9
$31-1	HUMAN Tubulin alpha chain	23	15	0.4736	46240.7
$32-1	HUMAN RNA helicase	21	15	0.4163	46125.4
$33-1	GN=EEF1A1P5	18	15	0.4459	50184.4
$34-1	GN=HNRPK	16	15	0.3564	51218
$35-1	GN=TUBA1A	22	14	0.4058	50135.1
$36-1	GN=TUBA1C	21	14	0.3333	57729.5
$37-1	GN=TUBA4A	20	14	0.4063	49923.9
$38-1	GN=LGALS3BP	19	14	0.2547	65330.2
$39-1	GN=HNRNPA2B1	16	14	0.4079	37429.2
$40-1	HUMAN Actin-depolymerizing factor	16	14	0.2008	84765.3
$41-1	GN=HEL-S-100n	16	14	0.2766	57487.6
$42-1	GN=TPM1	14	14	0.3627	32875.6
$43-1	GN=ACTC1	48	13	0.3581	42018.5
$44-1	GN=MYL12B	34	13	0.8372	19779
$45-1	GN=MYL12A	33	13	0.8421	19793.9
$46-1	HUMAN Tubulin beta chain (Fragment)	30	13	0.3326	49468
$47-1	HUMAN Annexin	17	13	0.3272	47738.2
$48-1	GN=YWHAZ	17	13	0.5388	27744.8
$49-1	GN=JUP	15	13	0.1758	81725.8
$50-1	GN=P4HB	14	13	0.2343	57115.7
$51-1	GN=RPL7	14	13	0.4919	29225.4
$52-1	GN=EEF1G	14	13	0.2769	50118.2
$53-1	GN=CCT8	13	13	0.2573	59619.9
$54-1	GN=PDCD6IP	13	13	0.1475	96022
$55-1	GN=TUBB4B	28	12	0.2966	49830.5
$56-1	GN=HEL-S-1	17	12	0.4837	28082.1
$57-1	GN=EIF4A2	16	12	0.2875	46401.8
$58-1	GN=GAPDH	15	12	0.4328	36052.8
$59-1	GN=SFN	15	12	0.4919	27773.8
$60-1	HUMAN cDNA FLJ56386	15	12	0.1745	77560.5
$61-1	GN=ATAD3A	14	12	0.1798	71368.3
$62-1	HUMAN Epididymis secretory sperm binding protein	13	12	0.1259	95337.1
$63-1	GN=IQGAP1	12	12	0.0845	189250
$64-1	GN=ALDH1A3	12	12	0.2676	56107.8
$65-1	GN=HEL113	12	12	0.2253	53651.1
$66-1	cDNA FLJ52761, highly similar to Actin, aortic smooth muscle	32	11	0.3283	37362.4
$67-1	HUMAN Tubulin beta chain	24	11	0.2889	50404.1
$68-1	HUMAN Epididymis secretory sperm binding protein	21	11	0.5465	19827
$69-1	GN=TUBB6	20	11	0.2931	50089.8
$70-1	GN=HNRNPH1	15	11	0.2517	49228.9
$71-1	HUMAN Epididymis secretory sperm binding protein	15	11	0.2428	49263
$72-1	GN=ARPC2	14	11	0.3233	34332.6
$73-1	GN=PPA1	13	11	0.4291	32659.7
$74-1	GN=HRNR	13	11	0.0432	282387
$75-1	GN=ACTR3	13	11	0.433	47370.6
$76-1	GN=PDIA3	12	11	0.2416	56781.7
$77-1	GN=FH	12	11	0.2471	54636.4
$78-1	HUMAN F-actin-capping protein subunit beta	12	11	0.4375	30628.4
$79-1	GN=PLS3	11	11	0.1778	70810.2
$80-1	GN=NCL	11	11	0.1465	76613.5
$81-1	GN=CAPZA1	11	11	0.4091	32922.4
$82-1	GN=ACTR2	11	11	0.2538	44760.3
$83-1	GN=PHB2	11	11	0.388	33296
$84-1	GN=CLTC	11	11	0.0774	192056
$85-1	HUMAN cDNA FLJ58832, highly similar to Heterogeneous nuclear ribonucleoprotein A3	11	11	0.3808	34188.8
$86-1	GN=TUBB4A	24	10	0.2523	49585.2
$87-1	GN=MYL6	24	10	0.6398	18037
$88-1	GN=TUBB6	17	10	0.2691	49856.6
$89-1	GN=PPIA	15	10	0.5394	18012.3
$90-1	GN=TAGLN2	13	10	0.6734	22391.2
$91-1	GN=HNRPF	12	10	0.2747	45671.4
$92-1	GN=DDX5	12	10	0.1547	69120.3
$93-1	GN=HSPA8	12	10	0.6612	19955.5
$94-1	GN=DDX48	11	10	0.2117	46870.5
$95-1	HUMAN T-complex protein 1 subunit eta (Fragment)	11	10	0.1878	59339.9
$96-1	GN=LRPPRC	10	10	0.0768	157903
$97-1	GN=PGD	10	10	0.205	53139.4
$98-1	GN=DSG1	10	10	0.1087	113746
$99-1	GN=PDIA6	10	10	0.2591	48120.7
$100-1	GN=GARS1	10	10	0.1339	76221.4
	GN=GeneName
