# Supplementary material for: A novel protein encoded by circUBE4B promotes progression of esophageal squamous cell carcinoma by augmenting MAPK/ERK signaling
Source: Cell Death Dis. 2023 Jun 1;14(6):346. doi: 10.1038/s41419-023-05865-2 (PMC10235080; doi:10.1038/s41419-023-05865-2)
Supplement: Supplementary file 3 — Supplementary Material 2 [file 41419_2023_5865_MOESM3_ESM.xlsx]

## Sheet: circUBE4B
	circUBE4B expression
Patient	ESCC tissue	Adjacent tissue	Tumor size	Differentiation
1	0.135509	0.0512314	3.5	Poor
2	0.151033	0.021797	3	Poor
3	0.129992	0.00186493	3.3	Poor
4	0.119947	0.0011089	3	Poor
5	0.101991	0.0018866	3.6	Poor
6	0.140593	0.0505117	3.5	Poor
7	0.0971708	0.00195764	4	Poor
8	0.0626446	0.0231957	5.5	Poor
9	0.0523137	0.0226136	1.2	Poor
10	0.0500669	0.00095647	2.5	well
11	0.0395549	0.00140035	3.5	well
12	0.0306069	0.00296038	4	Moderate
13	0.0271419	0.00704102	5.7	Poor
14	0.0261569	0.00249513	3	Poor
15	0.0237928	0.0400906	2.4	Poor
16	0.0237379	0.0150625	3.8	Moderate
17	0.0217426	0.035098	3	well
18	0.0193034	0.0249187	3	Poor
19	0.0190157	0.00217717	3.3	Poor
20	0.0169802	0.0613161	3	Poor
21	0.016176	0.090213	2	Moderate
22	0.0142786	0.00054808	4	Poor
23	0.0115978	0.00061805	4	Moderate
24	0.00891222	0.00155378	6.5	Poor
25	0.00863892	0.0058528	3.4	Poor
26	0.00843147	0.00088625	2.5	Poor
27	0.00799511	0.0180315	2.5	Poor
28	0.0078125	0.0021596	3.5	well
29	0.00767829	0.00215963	3.8	Moderate
30	0.00653922	0.00108356	4.2	Poor
31	0.00649405	0.00069856	4.5	Poor
32	0.00637511	0.00151829	4.7	Poor
33	0.00573231	0.0006152	2.3	Poor
34	0.00557556	0.00257716	6.3	Moderate
35	0.00552427	0.00125045	3.5	Poor
36	0.00538564	0.00086201	0.5	well
37	0.00529924	0.00298098	6.5	Poor
38	0.00526263	0.0513067	6.5	Poor
39	0.00502498	0.00061095	0.9	Poor
40	0.004732	0.00704102	4	well
41	0.00456554	0.00367001	4.5	Moderate
42	0.00442533	0.00233073	4	well
43	0.00439476	0.0230355	4	Poor
44	0.00421573	0.00135265	4.2	Moderate
45	0.0041577	0.00968522	6	Poor
46	0.00397912	0.00950784	4.5	Poor
47	0.00351238	0.00063984	6.4	Poor
48	0.00338491	0.00283979	2.5	well
49	0.00336542	0.00604518	4.3	Moderate
50	0.00328475	0.00098677	4.5	Poor
51	0.00260711	0.00533609	4.2	Poor
52	0.00255936	0.00127968	3.8	Moderate
53	0.00250091	0.00089241	5.1	Poor
54	0.00249513	0.00175619	1.5	Poor
55	0.00244661	0.00080151	5	Moderate
56	0.0024213	0.00397912	6.5	Poor
57	0.00237147	0.00167582	3.5	well
58	0.00219738	0.00139712	4	Poor
59	0.00216713	0.00110889	3.8	Poor
60	0.002103	0.00051137	2	Poor
61	0.00182233	0.00229069	5.2	Poor
62	0.00172802	0.0034401	4.6	Poor
63	0.00160116	0.00075043	3.9	well
64	0.00156821	0.00316554	3.1	well
65	0.00149566	0.00992305	1.8	Moderate
66	0.00142977	0.0066152	3.5	well
67	0.00138107	0.0169237	5.2	Poor
68	0.00127968	0.00086201	3.5	Poor
69	0.00124469	0.00063542	2.8	Poor
70	0.00123609	0.00561434	3	Moderate
71	0.00119399	0.00193516	2.7	Poor
72	0.00116134	0.00171806	1.6	well
73	0.00115331	0.00146997	1.9	Moderate
74	0.00112178	0.00206449	2.8	Poor
75	0.00111919	0.00143639	2.4	Moderate
76	0.00110123	0.00086601	2.9	Poor
77	0.00106372	0.0001455	1.4	Moderate
78	0.00106127	0.0126038	1.1	well
79	0.00106127	0.00186062	1	Moderate
80	0.00105882	0.0408553	1.6	Poor

## Sheet: circUBE4B-173aa
	circUB4E-173aa expression
Patient	ESCC tissue	Adjacent tissue	Tumor size	Differentiation
1	0.487002	0.374645	3.5	Poor
2	0.71011	0.3729	6.2	Poor
3	0.627511	0.186693	4.8	well
4	0.385868	0.340801	1.2	well
5	0.486095	0.294881	1.4	Poor
6	0.627029	0.370946	2.2	Moderate
7	0.38996	0.562232	1.2	Poor
8	0.70525	0.227229	4.5	Poor
9	0.517176	0.360005	3.2	well
10	0.675142	0.335976	5.6	Moderate
11	0.444823	0.603167	3.1	Poor
12	0.281537	0.500694	0.8	Moderate
13	0.353104	0.469907	3	Poor
14	0.657249	0.211027	3.5	Poor
15	0.689145	0.476874	3.2	Poor
16	0.600268	0.424633	2	Poor
17	0.334949	0.596965	1.8	Moderate
18	0.671808	0.674255	2.7	Poor
18	0.529253	0.316417	4.9	well
19	0.61351	0.543468	3.2	Moderate
20	0.608249	0.542286	3.5	well
21	0.712714	0.441571	3.9	Poor
22	0.361127	0.517127	3.1	Poor
23	0.669907	0.409321	5	Poor
24	0.651927	0.639636	4.6	Moderate
25	0.398364	0.340619	1.4	well
26	0.626446	0.441979	2.2	Poor
27	0.671371	0.625786	5	Moderate
28	0.517361	0.277783	4.4	Poor
29	0.465938	0.165371	3.9	Moderate
30	0.544078	0.473977	4	well
31	0.61757	0.280025	4.5	Poor
32	0.705605	0.685078	5.6	Poor
33	0.570162	0.162988	4	Poor
34	0.394546	0.607711	1.2	Moderate
35	0.473231	0.305383	3.5	Poor
37	0.345963	0.469426	3	Poor
38	0.572044	0.579583	4	Poor
39	0.61776	0.403363	2.2	Moderate
40	0.316986	0.264933	1.1	Moderate
